# Supplementary material for: Distinctive features of the central synaptic organization of Drosophila larval proprioceptors
Source: Front Neural Circuits. 2023 Jul 26;17:1223334. doi: 10.3389/fncir.2023.1223334 (PMC10410283; doi:10.3389/fncir.2023.1223334)
Supplement: Supplementary Table 1 — Summary CATMAID information for neurons used in this paper. [file Table_1.csv]

Name of neuron in this paper (if different from CATMAID)	Neuron ID Number	Name in CATMAID at time of publication	Previously published in article
	13671419	dbd_a1l	Heckscher et al. 2015
	6195521	dbd_a1r	Heckscher et al. 2015
	13883895	dbd_a2l	Heckscher et al. 2015
	13876816	dbd_a2r	Heckscher et al. 2015
	10562191	dbd_t3l	Heckscher et al. 2015
	14573136	dbd_t3r	Heckscher et al. 2015
	986460	ddaC_a1l	Burgos et al. 2018, Gerhard et al. 2017, Hueckesfeld et al. 2020, Imambocus et al. 2022, Ohyama et al. 2015
	10110672	ddaC_a1r	Burgos et al. 2018, Gerhard et al. 2017, Hueckesfeld et al. 2020, Imambocus et al. 2022, Ohyama et al. 2015
	15217317	ddaC_a2l	Hueckesfeld et al. 2020, Imambocus et al. 2022
	2970864	ddaC_a2r	Hueckesfeld et al. 2020, Imambocus et al. 2022
	3793165	ddaC_a2r (not!)	Hueckesfeld et al. 2020, Imambocus et al. 2022
	15232796	ddaC_t3l	Hueckesfeld et al. 2020, Imambocus et al. 2022
	3567420	ddaC_t3r	Hueckesfeld et al. 2020, Imambocus et al. 2022
	12960217	ddaD_a1l (class I)	Heckscher et al. 2015
	6280151	ddaD_a1r (class I)	Heckscher et al. 2015
	10561898	ddaD_a2l	Heckscher et al. 2015
	22338223	ddaD_a2r
	14894889	ddaD_t3l
	21530688	ddaD_t3r
	16229844	ddaE_a1l (class I)
	16312904	ddaE_a1r (class I)
	14966991	ddaE_a2l (class I)
	15920952	ddaE_a2r
	15505125	ddaE_t3l
	16233066	ddaE_t3r
	12960079	dmd1_a1l	Heckscher et al. 2015
	15551560	dmd1_a1r	Heckscher et al. 2015
	14966856	dmd1_a2l
	16460325	dmd1_a2r
	12960176	dmd1_t3l
	15401445	dmd1_t3r
	7764785	lch5-1 a1l	Barnes et al. 2022, Jovanic et al. 2016, Jovanic et al. 2019, Ohyama et al. 2015, Valdes-Aleman et al. 2021
	7732444	lch5-1 a1r	Barnes et al. 2022, Jovanic et al. 2016, Jovanic et al. 2019, Ohyama et al. 2015, Valdes-Aleman et al. 2021
	778904	lch5-1 a2l
	7610801	lch5-1 a2r
	987016	lch5-1 t3l
	7551402	lch5-1_t3r
	159280	lch5-2/4 a1l	Barnes et al. 2022, Jovanic et al. 2016, Jovanic et al. 2019, Ohyama et al. 2015, Valdes-Aleman et al. 2021
	162293	lch5-2/4 a1l	Barnes et al. 2022, Jovanic et al. 2016, Jovanic et al. 2019, Ohyama et al. 2015, Valdes-Aleman et al. 2021
	6276557	lch5-2/4 a1r	Barnes et al. 2022, Jovanic et al. 2016, Jovanic et al. 2019, Ohyama et al. 2015, Valdes-Aleman et al. 2021
	7577773	lch5-2/4 a1r	Barnes et al. 2022, Jovanic et al. 2016, Jovanic et al. 2019, Ohyama et al. 2015, Valdes-Aleman et al. 2021
	14966464	lch5-2/4 a2l
	2792430	lch5-2/4 a2l
	7577083	lch5-2/4 a2r
	15608857	lch5-2/4 a2r
	8031834	lch5-3 a1l	Barnes et al. 2022, Jovanic et al. 2016, Jovanic et al. 2019, Ohyama et al. 2015, Valdes-Aleman et al. 2021
	7686464	lch5-3 a1r	Barnes et al. 2022, Jovanic et al. 2016, Jovanic et al. 2019, Ohyama et al. 2015, Valdes-Aleman et al. 2021
	3582935	lch5-3 a2l
	15577519	lch5-3 a2r
lch5-5_a2l	6753438	lch5-3/5_a2l (neuron 6753439)
	7763691	lch5-5 a1l	Barnes et al. 2022, Jovanic et al. 2016, Jovanic et al. 2019, Ohyama et al. 2015, Valdes-Aleman et al. 2021
	7694722	lch5-5 a1r	Barnes et al. 2022, Jovanic et al. 2016, Jovanic et al. 2019, Ohyama et al. 2015, Valdes-Aleman et al. 2021
	11458329	lch5-5_a2r
	12702645	v'ada t3l	Hueckesfeld et al. 2020, Imambocus et al. 2022
	3846657	v'ada t3r	Hueckesfeld et al. 2020, Imambocus et al. 2022
	10110270	v'ada_a1l	Burgos et al. 2018, Gerhard et al. 2017, Hueckesfeld et al. 2020, Imambocus et al. 2022, Ohyama et al. 2015
	3786734	v'ada_a1r	Burgos et al. 2018, Gerhard et al. 2017, Hueckesfeld et al. 2020, Imambocus et al. 2022, Ohyama et al. 2015
	7799610	v'ada_a2l	Hueckesfeld et al. 2020, Imambocus et al. 2022
	22221774	v'ada_a2r
v'ada_a2r	2629826	v'ada_a2r(???)	Hueckesfeld et al. 2020
	7801255	v'ch a1l	Barnes et al. 2022, Jovanic et al. 2016, Jovanic et al. 2019, Ohyama et al. 2015, Valdes-Aleman et al. 2021
	7628068	v'ch a1r	Barnes et al. 2022, Jovanic et al. 2016, Jovanic et al. 2019, Ohyama et al. 2015, Valdes-Aleman et al. 2021
	8419064	vbd_a1l	Heckscher et al. 2015.
	14493979	vbd_a1r	Heckscher et al. 2015
	22340627	vbd_a2l	Hueckesfeld et al. 2020, Imambocus et al. 2022
	15953777	vbd_a2r
vchA/B_t3l	753051	vch t3l
	7790597	vchA/B a1l	Barnes et al. 2022, Jovanic et al. 2016, Jovanic et al. 2019, Ohyama et al. 2015, Valdes-Aleman et al. 2021
	7796832	vchA/B a1l	Barnes et al. 2022, Jovanic et al. 2016, Jovanic et al. 2019, Ohyama et al. 2015, Valdes-Aleman et al. 2021
	7746883	vchA/B a1r	Barnes et al. 2022, Jovanic et al. 2016, Jovanic et al. 2019, Ohyama et al. 2015, Valdes-Aleman et al. 2021
	9771412	vchA/B a1r	Barnes et al. 2022, Jovanic et al. 2016, Jovanic et al. 2019, Ohyama et al. 2015, Valdes-Aleman et al. 2021
vchA/B_t3r	7733871	vchAB_t3r
	10290529	vdaB_a1l	Burgos et al. 2018, Gerhard et al. 2017, Hueckesfeld et al. 2020, Imambocus et al. 2022, Ohyama et al. 2015
	10273502	vdaB_a1r	Burgos et al. 2018, Gerhard et al. 2017, Hueckesfeld et al. 2020, Imambocus et al. 2022, Ohyama et al. 2015
	15217212	vdaB_a2l	Hueckesfeld et al. 2020, Imambocus et al. 2022
	22321770	vdaB_a2r
	22282522	vpda_a2r
	16232990	vpda_a1l (class I)
	10515937	vpda_a1r (class I)
	16049668	vpda_a2l
	11578922	vpda_t3l	Heckscher et al. 2015
	8234536	vpda_t3r	Heckscher et al. 2015
	10649843	MN1 aCC_a1l	Heckscher et al. 2015, Kohsaka et al. 2018, Zarin et al. 2018, Zarin et al. 2019					color
	4488976	MN1 aCC_a1r	Heckscher et al. 2015, Kohsaka et al. 2018, Zarin et al. 2018, Zarin et al. 2019						color
	14047130	MN2 ISN(U3-NB7-1?)_a1l	Heckscher et al. 2015, Kohsaka et al. 2018, Zarin et al. 2018, Zarin et al. 2019						color
	14048287	MN2 ISN(U3-NB7-1?)_a1r	Heckscher et al. 2015, Kohsaka et al. 2018, Zarin et al. 2018, Zarin et al. 2019						color
	14088149	MN3 (ISN U4 DA3 NB7-1?)_a1l	Heckscher et al. 2015, Kohsaka et al. 2018, Zarin et al. 2018, Zarin et al. 2019						color
	14045854	MN3 (ISN U4 DA3 NB7-1?)_a1r	Heckscher et al. 2015, Kohsaka et al. 2018, Zarin et al. 2018, Zarin et al. 2019						color
	14087339	MN4 (ISN U5 NB7-1?)_a1l	Heckscher et al. 2015, Kohsaka et al. 2018, Zarin et al. 2018, Zarin et al. 2019						color
	14047945	MN4 (ISN U5 NB7-1?)_a1r	Heckscher et al. 2015, Kohsaka et al. 2018, Zarin et al. 2018, Zarin et al. 2019						color
	4028114	MN5 LO1_a1l	Heckscher et al. 2015, Kohsaka et al. 2018, Zarin et al. 2018, Zarin et al. 2019, Zwart et al. 2016						color
	4535767	MN5 LO1_a1r	Heckscher et al. 2015, Kohsaka et al. 2018, Zarin et al. 2018, Zarin et al. 2019, Zwart et al. 2016						color
	20901073	MN6/7 RP3_a1l	Heckscher et al. 2015, Kohsaka et al. 2018, Zarin et al. 2018, Zarin et al. 2019						color
	20901068	MN6/7 RP3_a1r	Heckscher et al. 2015, Kohsaka et al. 2018, Zarin et al. 2018, Zarin et al. 2019						color
	16264802	MN6/7 RP3_a2l	Heckscher et al. 2015, Takagi et al. 2017, Zarin et al. 2018, Zarin et al. 2019						color
	4791651	MN6/7 RP3_a2r	Takagi et al. 2017, Zarin et al. 2018, Zarin et al. 2019						color
	4326468	MN8 (RF:SBM) LT3_a1l	Heckscher et al. 2015, Kohsaka et al. 2018, Zarin et al. 2018, Zarin et al. 2019, Zwart et al. 2016						color
	4881629	MN8 (RF:SBM) LT3_a1r	Heckscher et al. 2015, Kohsaka et al. 2018, Zarin et al. 2018, Zarin et al. 2019, Zwart et al. 2016						color
	14085813	MN9 U1_a1l	Heckscher et al. 2015, Kohsaka et al. 2018, Zarin et al. 2018, Zarin et al. 2019						color
	14047554	MN9 U1_a1r	Heckscher et al. 2015, Kohsaka et al. 2018, Zarin et al. 2018, Zarin et al. 2019						color
	8026224	MN10 U2_a1l	Heckscher et al. 2015, Kohsaka et al. 2018, Zarin et al. 2018, Zarin et al. 2019						color
	14047760	MN10 U2_a1r	Heckscher et al. 2015, Kohsaka et al. 2018, Zarin et al. 2018, Zarin et al. 2019						color
	14088451	MN11 (ISN NB3-2)_a1l	Heckscher et al. 2015, Kohsaka et al. 2018, Zarin et al. 2018, Zarin et al. 2019						color
	10013402	MN11 (ISN NB3-2)_a1r	Heckscher et al. 2015, Kohsaka et al. 2018, Zarin et al. 2018, Zarin et al. 2019						color
	10678017	MN12-III (ISN VL1 V-MN NB5-2)_a1l	Heckscher et al. 2015, Kohsaka et al. 2018, Zarin et al. 2018, Zarin et al. 2019						color
	14046720	MN12-III (ISN VL1 V-MN NB5-2)_a1r	Heckscher et al. 2015, Kohsaka et al. 2018, Zarin et al. 2018, Zarin et al. 2019						color
	19111930	MN13 ISN MN-VL2_a1l	Heckscher et al. 2015, Takagi et al. 2017, Zarin et al. 2018, Zarin et al. 2019						color
	14194703	MN13 ISN MN-VL2_a1r	Heckscher et al. 2015, Takagi et al. 2017, Zarin et al. 2018, Zarin et al. 2019						color
	14045016	MN14 RP1_a1l	Heckscher et al. 2015, Kohsaka et al. 2018, Zarin et al. 2018, Zarin et al. 2019						color
	14206438	MN14 RP1_a1r	Heckscher et al. 2015, Kohsaka et al. 2018, Zarin et al. 2018, Zarin et al. 2019						color
	14203725	MN15/16 VO4/5 (NB7-1? ISN)_a1l	Heckscher et al. 2015, Kohsaka et al. 2018, Zarin et al. 2018, Zarin et al. 2019						color
	14048538	MN15/16 VO4/5 (NB7-1? ISN)_a1r	Heckscher et al. 2015, Kohsaka et al. 2018, Zarin et al. 2018, Zarin et al. 2019						color
	19139253	MN15/16/17 VO4–6 (NB7-1? )_a1l	Heckscher et al. 2015, Kohsaka et al. 2018, Zarin et al. 2018, Zarin et al. 2019						color
	14045489	MN15/16/17 VO4–6 (NB7-1? )_a1r	Heckscher et al. 2015, Kohsaka et al. 2018, Zarin et al. 2018, Zarin et al. 2019						color
	14199031	MN18 (ISN DT1)_a1l	Heckscher et al. 2015, Kohsaka et al. 2018, Zarin et al. 2018, Zarin et al. 2019						color
	6970942	MN18 (ISN DT1)_a1r	Heckscher et al. 2015, Kohsaka et al. 2018, Zarin et al. 2018, Zarin et al. 2019						color
	14086309	MN19 (ISN NB3-2)_a1l	Heckscher et al. 2015, Kohsaka et al. 2018, Zarin et al. 2018, Zarin et al. 2019						color
	16181494	MN19 (ISN NB3-2)_a1r	Heckscher et al. 2015, Kohsaka et al. 2018, Zarin et al. 2018, Zarin et al. 2019						color
	16433395	MN20 ISN_a1l	Heckscher et al. 2015, Kohsaka et al. 2018, Zarin et al. 2018, Zarin et al. 2019						color
	5085455	MN20 ISN_a1r	Heckscher et al. 2015, Kohsaka et al. 2018, Zarin et al. 2018, Zarin et al. 2019						color
	6467481	MN21/22 (RF:LT1/LT2) LT2_a1l	Heckscher et al. 2015, Kohsaka et al. 2018, Zarin et al. 2018, Zarin et al. 2019, Zwart et al. 2016						color
	16713121	MN21/22 (RF:LT1/LT2) LT2_a1r	Heckscher et al. 2015, Kohsaka et al. 2018, Zarin et al. 2018, Zarin et al. 2019, Zwart et al. 2016						color
	4042315	MN22/23 (RF:LT2/LT3) LT1_a1l	Heckscher et al. 2015, Kohsaka et al. 2018, Wang et al., 2022, Zarin et al. 2018, Zarin et al. 2019, Zwart et al. 2016						color
	4102728	MN22/23 (RF:LT2/LT3) LT1_a1r	Heckscher et al. 2015, Kohsaka et al. 2018, Wang et al., 2022, Zarin et al. 2018, Zarin et al. 2019, Zwart et al. 2016						color
	4289773	MN23/24 (RF: LT3/LT4) LT4_a1l	Heckscher et al. 2015, Kohsaka et al. 2018, Zarin et al. 2018, Zarin et al. 2019, Zwart et al. 2016						color
	4121534	MN23/24 (RF: LT3/LT4) LT4_a1r	Heckscher et al. 2015, Kohsaka et al. 2018, Zarin et al. 2018, Zarin et al. 2019, Zwart et al. 2016						color
	4717729	MN25 (TN)_a2l	Zarin et al. 2018, Zarin et al. 2019						color
	16080562	MN25 (TN)_a2r	Zarin et al. 2018, Zarin et al. 2019						color
	4524871	MN26 (SN MN VA1)_a1l	Heckscher et al. 2015, Zarin et al. 2018, Zarin et al. 2019						color
	4397287	MN26 (SN MN VA1)_a1r	Heckscher et al. 2015, Zarin et al. 2018, Zarin et al. 2019						color
	4326520	MN27 (SN MN VA2)_a1l	Heckscher et al. 2015, Kohsaka et al. 2018, Zarin et al. 2018, Zarin et al. 2019						color
	4101976	MN27 (SN MN VA2)_a1r	Heckscher et al. 2015, Kohsaka et al. 2018, Zarin et al. 2018, Zarin et al. 2019						color
	5899328	MN28 ISN_a1l	Heckscher et al. 2015, Zarin et al. 2018, Zarin et al. 2019						color
	14048876	MN28 ISN_a1r	Heckscher et al. 2015, Zarin et al. 2018, Zarin et al. 2019						color
	4274364	MN29 (SN MN VA3)_a1l	Heckscher et al. 2015, Zarin et al. 2018, Zarin et al. 2019						color
	4382895	MN29 (SN MN VA3)_a1r	Heckscher et al. 2015, Zarin et al. 2018, Zarin et al. 2019						color
	14194234	MN30 RP4_a1l	Heckscher et al. 2015, Kohsaka et al. 2018, Takagi et al. 2017, Zarin et al. 2018, Zarin et al. 2019						color
	14087107	MN30 RP4_a1r	Heckscher et al. 2015, Kohsaka et al. 2018, Takagi et al. 2017, Zarin et al. 2018, Zarin et al. 2019						color
	13058240	MNISN-Is RP2_a1l	Heckscher et al. 2015, Kohsaka et al. 2018, Zarin et al. 2018, Zarin et al. 2019						color
	13057994	MNISN-Is RP2_a1r	Heckscher et al. 2015, Kohsaka et al. 2018, Zarin et al. 2018, Zarin et al. 2019						color
	14044614	MNISNb/d-Is RP5_a1l	Heckscher et al. 2015, Kohsaka et al. 2018, Zarin et al. 2018, Zarin et al. 2019						color
	14199565	MNISNb/d-Is RP5_a1r	Heckscher et al. 2015, Kohsaka et al. 2018, Zarin et al. 2018, Zarin et al. 2019
