# Supplementary material for: Distinctive features of the central synaptic organization of Drosophila larval proprioceptors
Source: Front Neural Circuits. 2023 Jul 26;17:1223334. doi: 10.3389/fncir.2023.1223334 (PMC10410283; doi:10.3389/fncir.2023.1223334)
Supplement: Supplementary Table 2 — Input and output synapse counts for each proprioceptive neuron in segments T3, A1, and A2, on the left and right side. Where both inputs and outputs entries are 0, the neuron did not exist in the annotated dataset. [file Table_2.csv]

Neuron	inputs	outputs
dbd_T3L	3	80
dbd_T3R	2	91
vbd_T3L	0	0
vbd_T3R	0	0
ddaD_T3L	0	51
ddaD_T3R	2	59
ddaE_T3L	0	36
ddaE_T3R	1	49
vpda_T3L	3	66
vpda_T3R	1	81
dmd1_T3L	0	82
dmd1_T3R	3	82
dbd_A1L	2	76
dbd_A1R	1	77
vbd_A1L	0	73
vbd_A1R	3	73
ddaD_A1L	0	36
ddaD_A1R	0	50
ddaE_A1L	2	44
ddaE_A1R	2	62
vpda_A1L	1	37
vpda_A1R	0	56
dmd1_A1L	0	48
dmd1_A1R	5	38
dbd_A2L	1	69
dbd_A2R	0	63
vbd_A2L	0	82
vbd_A2R	0	43
ddaD_A2L	1	51
ddaD_A2R	0	57
ddaE_A2L	1	39
ddaE_A2R	1	16
vpda_A2L	1	33
vpda_A2R	0	60
dmd1_A2L	2	40
dmd1_A2R	0	36
