# Supplementary material for: Distinctive features of the central synaptic organization of Drosophila larval proprioceptors
Source: Front Neural Circuits. 2023 Jul 26;17:1223334. doi: 10.3389/fncir.2023.1223334 (PMC10410283; doi:10.3389/fncir.2023.1223334)
Supplement: Supplementary Table 3 — Input and output synapse counts for each chordotonal and class IV multidendritic neuron in segments T3, A1, and A2. Where both inputs and outputs entries are 0, the neuron did not exist in the annotated dataset. [file Table_3.csv]

Neuron	inputs	outputs
lch5-1_T3L	49	76
lch5-1_T3R	34	59
lch5-2/4_T3L	0	0
lch5-2/4_T3R	0	0
lch5-3_T3L	0	0
lch5-3_T3R	0	0
lch5-5_T3L	0	0
lch5-5_T3R	0	0
v'ch_T3L	0	0
v'ch_T3R	0	0
vchA/B_T3L	13	40
vchA/B_T3R	20	63
lch5-1_A1L	51	55
lch5-1_A1R	43	51
lch5-2/4_A1L	43	81
lch5-2/4_A1R	32	96
lch5-3_A1L	55	62
lch5-3_A1R	46	63
lch5-5_A1L	18	56
lch5-5_A1R	19	65
v'ch_A1L	30	63
v'ch_A1R	29	61
vchA/B_A1L	31	104
vchA/B_A1R	37	89
lch5-1_A2L	35	36
lch5-1_A2R	29	48
lch5-2/4_A2L	23	69
lch5-2/4_A2R	8	37
lch5-3_A2L	69	63
lch5-3_A2R	12	15
lch5-5_A2L	16	48
lch5-5_A2R	13	40
v'ch_A2L	0	0
v'ch_A2R	0	0
vchA/B_A2L	0	0
vchA/B_A2R	0	0
ddaC_T3L	21	62
ddaC_T3R	16	39
v'ada_T3L	15	57
v'ada_T3R	18	53
vdaB_T3L	0	0
vdaB_T3R	0	0
ddaC_A1L	13	47
ddaC_A1R	10	59
v'ada_A1L	14	45
v'ada_A1R	12	52
vdaB_A1L	11	51
vdaB_A1R	26	40
ddaC_A2L	10	31
ddaC_A2R	10	31
v'ada_A2L	11	46
v'ada_A2R	9	40
vdaB_A2L	8	30
vdaB_A2R	12	34
ddaC_A1L	13	47
ddaC_A1R	10	59
v_ada_A1L	14	45
v_ada_A1R	12	52
vdaB_A1L	11	51
vdaB_A1R	26	40
ddaC_A2L	10	31
ddaC_A2R	10	31
v_ada_A2L	11	46
v_ada_A2R	9	40
vdaB_A2L	8	30
vdaB_A2R	12	34
